# Supplementary material for: Highly Heterogeneous Probiotic Lactobacillus Species in Healthy Iranians with Low Functional Activities
Source: PLoS One. 2015 Dec 8;10(12):e0144467. doi: 10.1371/journal.pone.0144467 (PMC4672925; doi:10.1371/journal.pone.0144467)
Supplement: S1 Table — (XLSX) [file pone.0144467.s002.xlsx]

## Sheet: General inf with PHP typing
														Enzyme Activity
									B12 Production	consumption of Folic Acid	Attachment		Plasmid	Amylase	Proteinase	volunteer number
						13	L. plantarum		0	17.9	114		Neg	Neg	Pos	2
						403	L. plantarum		0	17.9	34			Neg	Pos	E6
						404	L. plantarum		0	13.2	27			Neg	Pos	E6
						155	L. plantarum		0	19.4	51		Neg	Neg	Pos	36
						401	L. plantarum		0	19.2	80		Neg	Neg	Pos	E6
						31	L. plantarum		0	>20	22			Neg	Pos	5
						42	L. plantarum		0	>20	178		Neg	Neg	Neg	6
						156	L. plantarum		813.9±32.2	>20	42		Neg	Neg	Pos	36
						399	L. rhamnosus		0	18.5	43		Neg	Neg	Pos	E6
						20	L. plantarum		0	>20	104		Pos	Neg	Neg	3
						66	L. rhamnosus		0	>20	39			Neg	Pos	8
						81	L. rhamnosus		0	>20	16			Neg	Pos	14
						251	L. rhamnosus		0	20	15			Neg	Pos	82
						409	L. rhamnosus		0	>20	68		Neg	Neg	Pos	E6
						255	L. plantarum		0	19.8	250		Neg	Neg	Pos	83
						445	L. rhamnosus		0	19.6	8			Neg	Pos	E14
						60	L. fermentum		0	>20	17			Neg	Pos	8
						221	L. plantarum		0	>20	53		Pos	Neg	Pos	77
						84	L. plantarum		0	16.2	28			Neg	Pos	14
						416	L. plantarum		0	>20	12			Neg	Pos	E7
						417	L. plantarum		0	>20	15			Neg	Pos	E7
						280	L. plantarum		0	>20	20			Neg	Pos	87
						281	L. plantarum		0	18	16			Neg	Pos	87
						284	L. casei		0	18	10			Neg	Pos	87
						317	L. salivarius		0	10	50		Neg	Neg	Pos	93
						325	L. salivarius		0	10.2	16			Neg	Pos	94
						327	L. salivarius		0	10	57		Neg	Neg	Pos	95
						329	L. salivarius		0	9.9	39			Neg	Pos	95
						334	L. salivarius		0	18.2	70		Pos	Neg	Pos	95
						467	L. plantarum		0	16.4	61		Neg	Neg	Pos	29
						359	L. casei		0	11.3	238		Neg	Neg	Pos	101
						264	L. plantarum		0	>20	6			Neg	Pos	84
						265	L. plantarum		0	15.5	32			Neg	Pos	84
						266	L. plantarum		0	14.9	247		Neg	Neg	Pos	84
						365	L. plantarum		0	18.3	102		Neg	Neg	Pos	102
						257	L. casei		0	17.3	4			Neg	Pos	83
						260	L. plantarum		0	14.8	196		Neg	Neg	Pos	83
						262	L. delbruecki		0	16.6	13			Neg	Pos	83
						263	L. delbruecki		0	15.8	198		Neg	Neg	Pos	83
						313	L. casei		0	14.8	395		Neg	Neg	Pos	90
						303	L. casei		0	9.6	39			Neg	Pos	89
						348	L. rhamnosus		0	9.1	32			Neg	Pos	99
						350	L. casei		0	7.3	230		Pos	Neg	Pos	101
						368	L. casei		0	6.9	236		Pos	Neg	Pos	114
						353	L. casei		0	6.8	207		Pos	Neg	Pos	101
						369	L. casei		0	7.8	59		Pos	Neg	Pos	114
						371	L. casei		0	7.1	10			Neg	Pos	114
						335	L. rhamnosus		0	8.4	29			Neg	Pos	95
						346	L. casei		0	7.8	38			Neg	Pos	99
						370	L. casei		0	7.8	19			Neg	Pos	114
						373	L. casei		0	7.2	38			Neg	Pos	114
						374	L. casei		0	9	18			Neg	Pos	114
						375	L. casei		0	15.1	7			Neg	Pos	114
						195	L. rhamnosus		638.8±35.8	>20	29		Neg	Neg	Pos	50
						395	L. plantarum		0	18.8	9			Neg	Pos	E5
						205	L. brevis		186.4±32.1	>20	20		Neg	Neg	Pos	50
						206	L. plantarum		0	>20	33			Neg	Pos	50
						405	L. plantarum		0	17.9	17			Neg	Pos	E6
						406	L. plantarum		0	14.1	29			Neg	Pos	E6
						432	L. plantarum		0	15.1	68		Pos	Neg	Pos	E11
						222	L. mocusae		0	>20	68		Neg	Neg	Pos	77
						434	L. plantarum		0	17.2	83		Neg	Neg	Pos	E12
						442	L. brevis		0	>20	7			Neg	Pos	E13
						443	L. plantarum		0	>20	14			Neg	Pos	E13
						75	L. plantarum		0	18.9	137		Neg	Neg	Pos	11
						78	L. plantarum		0	18.2	129		Neg	Neg	Pos	11
						93	L. plantarum		0	19.7	35			Neg	Pos	18
						220	L. plantarum		0	>20	272		Neg	Neg	Pos	77
						Pro-2	L. acidophilus		0	19.3				Neg	Pos	Tablet
						136	L. rhamnosus		0	18.4	160		Neg	Neg	Pos	29
						241	L. plantarum		0	>20	78		Neg	Neg	Pos	79
						120	L. plantarum		0	>20	229		Neg	Pos (weakly)	Pos	22
						469	L. plantarum		0	>20	47		Neg	Neg	Pos	22
						119	L. plantarum		0	>20	93		Neg	Pos	Pos	22
						117	L. reuteri		0	>20	202		Neg	Neg	Pos	22
						165	L. brevis		1097.2±167	>20	20		Neg	Neg	Pos	37
						100	L. reuteri		0	>20	491		Neg	Neg	Pos	15
						224	L. plantarum		0	>20	65		Neg	Neg	Pos	77
						225	L. plantarum		0	>20	33			Neg	Pos	77
						226	L. mocusae		0	>20	214		Neg	Neg	Pos	77
						133	L. rhamnosus		0	18.8	399		Pos	Pos	Pos	29
						118	L. reuteri		0	>20	297		Neg	Neg	Pos	22
						243	L. plantarum		0	13	295		Neg	Neg	Pos	79
						468	L. plantarum		0	>20	30			Neg	Pos	77
						134	L. rhamnosus		0	>20	233		Neg	Neg	Pos	29
						470	L. brevis		1966±171.5	>20	9		Neg	Neg	Pos	37
						239	L. rhamnosus		0	11	18			Neg	Pos	79
						240	L. plantarum		1993.7±9	>20	210		Pos	Neg	Pos	79
						Pro-1	L. casei		0	9.1	36			Neg	Pos	Tablet
						441	L. casei		0	>20	9			Neg	Pos	E13

## Sheet: Antibiogram
	Sample No:	PHP type	T	E	GM	A	CIP	PG	C	S	OX
L. brevis	205	Si	S	S	S	S	R	S	S	S	R
L. brevis	442	Si	R	S	R	S	R	S	S	R	R
L. brevis	165	Si	R	S	S	S	R	S	S	S	R
L. brevis	470	Si	S	S	S	S	R	S	S	S	R
L. casei	284	Si	I	S	R	S	R	S	S	S	S
L. casei	359	Si	I	S	S	S	R	S	S	S	R
L. casei	257	3	R	S	R	S	R	S	S	I	R
L. casei	313	Si	S	S	S	S	R	S	S	S	R
L. casei	303	Si	S	S	R	S	R	S	S	R	R
L. casei	350	8	S	S	S	S	R	S	S	R	R
L. casei	368	8	I	S	S	S	R	S	S	S	R
L. casei	353	8	S	S	S	S	R	S	S	S	R
L. casei	369	8	S	S	S	S	R	S	S	S	R
L. casei	371	8	I	S	S	S	R	S	S	R	R
L. casei	346	7	S	S	S	S	R	S	S	R	R
L. casei	370	Si	I	S	R	S	R	S	S	R	R
L. casei	373	Si	R	S	R	S	R	S	S	R	R
L. casei	374	Si	R	S	R	S	R	S	S	R	R
L. casei	375	Si	R	S	R	S	R	S	S	R	S
L. casei	441	Si	R	S	S	S	R	S	S	R	R
L. delbruecki	262	3	R	S	S	S	R	S	S	I	R
L. delbruecki	263	Si	R	S	S	S	R	S	S	S	R
L. fermentum	60	Si	R	S	R	S	R	S	S	R	S
L. mocusae	222	Si	S	S	R	S	R	S	S	S	R
L. mocusae	226	Si	R	S	R	S	R	S	S	R	R
L. plantarum	13	Si	S	S	S	S	R	S	S	S	R
L. plantarum	403	Si	R	S	R	S	R	S	S	R	R
L. plantarum	404	Si	I	S	S	S	R	S	S	R	R
L. plantarum	155	Si	I	S	S	S	R	S	S	S	R
L. plantarum	401	Si	I	S	S	S	R	S	S	S	R
L. plantarum	31	Si	R	S	S	S	R	S	S	R	R
L. plantarum	42	Si	S	S	S	S	R	S	S	S	R
L. plantarum	156	Si	S	S	S	S	R	S	S	S	R
L. plantarum	20	Si	S	S	S	S	R	S	S	S	R
L. plantarum	255	Si	S	S	S	S	R	S	S	S	R
L. plantarum	221	Si	S	S	S	S	R	S	S	S	R
L. plantarum	84	Si	S	S	R	S	R	S	S	R	R
L. plantarum	416	Si	R	S	R	S	R	S	I	R	R
L. plantarum	417	Si	R	S	R	S	R	S	S	S	R
L. plantarum	280	5	I	R	R	S	R	S	S	S	S
L. plantarum	281	5	R	R	R	S	R	S	S	S	S
L. plantarum	467	Si	S	S	S	S	R	S	S	S	R
L. plantarum	264	4	S	S	R	S	R	S	S	S	S
L. plantarum	265	4	S	S	R	S	R	S	S	S	S
L. plantarum	266	4	S	S	R	S	R	S	S	S	S
L. plantarum	365	Si	S	R	S	S	R	S	S	S	R
L. plantarum	260	3	R	S	S	S	R	S	S	S	R
L. plantarum	395	Si	R	S	R	S	R	S	S	R	R
L. plantarum	206	Si	R	S	S	S	R	S	S	R	R
L. plantarum	405	Si	R	S	R	S	R	S	S	S	R
L. plantarum	406	Si	R	S	S	S	R	S	S	R	S
L. plantarum	432	Si	I	S	S	S	R	S	S	S	R
L. plantarum	434	Si	I	S	S	S	R	S	S	S	S
L. plantarum	443	Si	R	S	R	S	R	S	I	R	R
L. plantarum	75	1	S	S	S	S	R	S	S	S	R
L. plantarum	78	1	S	S	S	S	R	S	S	S	R
L. plantarum	93	Si	R	S	S	S	R	S	S	R	R
L. plantarum	220	Si	R	S	S	S	R	S	S	S	R
L. plantarum	241	Si	R	S	S	S	R	S	I	S	R
L. plantarum	120	Si	I	S	S	S	R	S	S	S	R
L. plantarum	469	Si	R	R	S	S	R	S	S	S	R
L. plantarum	119	Si	R	S	S	S	R	S	S	S	R
L. plantarum	224	2	S	S	S	S	R	S	S	S	R
L. plantarum	225	Si	R	S	R	S	R	S	S	R	R
L. plantarum	243	Si	S	S	S	S	R	S	S	S	R
L. plantarum	468	Si	R	S	R	S	R	S	S	R	S
L. plantarum	240	Si	S	S	S	S	R	S	S	S	R
L. reuteri	117	Si	R	S	R	S	R	S	S	S	R
L. reuteri	100	2	R	S	S	S	R	S	S	S	R
L. reuteri	118	Si	I	S	R	S	R	S	I	R	R
L. rhamnosus	399	Si	S	S	R	S	R	S	S	S	R
L. rhamnosus	66	Si	R	R	R	S	R	S	S	R	R
L. rhamnosus	81	Si	R	R	R	S	R	S	S	R	S
L. rhamnosus	251	Si	R	S	R	S	R	S	S	R	S
L. rhamnosus	409	Si	S	S	R	S	R	S	S	S	R
L. rhamnosus	445	Si	R	S	R	S	R	S	S	R	R
L. rhamnosus	348	Si	S	S	I	S	R	S	S	R	R
L. rhamnosus	335	7	S	S	S	S	R	S	S	R	R
L. rhamnosus	195	Si	S	S	S	S	R	S	S	S	R
L. rhamnosus	136	Si	R	S	R	S	R	S	S	S	R
L. rhamnosus	133	Si	R	S	R	S	R	S	S	R	R
L. rhamnosus	134	Si	S	S	R	S	R	S	S	S	R
L. rhamnosus	239	Si	S	S	S	S	R	S	S	R	R
L. salivarius	317	Si	S	S	R	S	R	S	S	S	R
L. salivarius	325	Si	R	S	R	S	R	S	S	S	R
L. salivarius	327	6	S	R	R	S	R	S	I	S	R
L. salivarius	329	6	R	S	R	S	R	S	S	R	R
L. salivarius	334	Si	S	S	R	S	R	S	S	S	R
Pro-2	L. acidophilus	Tablet		S	I	R	S	R	S	S	R
Pro-1	L. casei	Tablet		S	I	R	S	R	S	S	R
